# Supplementary material for: Characterization and Comparison of the Two Mitochondrial Genomes in the Genus Rana
Source: Genes (Basel). 2023 Sep 11;14(9):1786. doi: 10.3390/genes14091786 (PMC10530863; doi:10.3390/genes14091786)
Supplement: Supplementary file 1 [file genes-14-01786-s001.zip]

Archive with 1 entries (1 files):
- genes-2564242-supplementary.pdf
